# Supplementary material for: Admissions to psychiatric inpatient services and use of coercive measures in 2020 in a Swiss psychiatric department: An interrupted time-series analysis
Source: PLoS One. 2023 Jul 27;18(7):e0289310. doi: 10.1371/journal.pone.0289310 (PMC10374153; doi:10.1371/journal.pone.0289310)
Supplement: S1 Dataset — (XLSX) [file pone.0289310.s002.xlsx]

## Sheet: Sheet1
year	year2020	t	honos_admission_mean	hosp_n	cf_p
2019	0	21916	20.08	256	62.8906
2019	0	21916	21.41	287	37.2822
2019	0	21916	23.51	301	42.8571
2019	0	21916	25.83	295	42.3729
2019	0	21916	21.44	304	41.1184
2019	0	21916	23.05	292	37.3288
2019	0	21916	24.22	290	40.6897
2019	0	21916	23.33	300	55.3333
2019	0	21916	22.83	298	29.1946
2019	0	21916	22.79	288	46.875
2019	0	21916	22.29	301	44.186
2019	0	21916	25.68	291	41.5808
2019	0	21916	22.75	296	39.1892
2019	0	21916	23.9	304	56.9079
2019	0	21916	23.25	297	37.7104
2019	0	21916	24.2	305	41.6393
2019	0	21916	23.12	285	41.4035
2019	0	21916	25.62	290	31.7241
2019	0	21916	24.17	294	28.9116
2019	0	21916	23.08	286	30.4196
2019	0	21916	25.36	279	31.8996
2019	0	21916	22.54	275	28
2019	0	21916	22.37	282	23.7589
2019	0	21916	24.97	271	13.6531
2019	0	21916	23.38	280	17.1429
2019	0	21916	26.05	282	21.6312
2019	0	21916	24.56	271	24.3542
2019	0	21916	21.59	279	15.7706
2019	0	21916	21.52	275	29.0909
2019	0	21916	22.67	288	23.9583
2019	0	21916	23.91	281	20.9964
2019	0	21916	23.42	289	24.5675
2019	0	21916	22.41	295	30.5085
2019	0	21916	23.27	293	23.2082
2019	0	21916	23.86	295	32.2034
2019	0	21916	23.25	308	36.6883
2019	0	21916	25.52	303	39.604
2019	0	21916	24	296	39.8649
2019	0	21916	24.85	299	24.7492
2019	0	21916	23.96	305	20
2019	0	21916	21.93	315	18.4127
2019	0	21916	24.32	314	22.293
2019	0	21916	25.12	317	25.2366
2019	0	21916	24.58	293	27.3038
2019	0	21916	24.59	297	23.2323
2019	0	21916	24.03	302	23.8411
2019	0	21916	22.69	304	22.6974
2019	0	21916	23.5	304	20.0658
2019	0	21916	22.88	303	28.3828
2019	0	21916	24.75	303	33.0033
2019	0	21916	23.36	317	29.653
2019	0	21916	22.74	288	39.5833
2020	1	21916	23.18	287	33.101
2020	1	21916	22	296	38.1757
2020	1	21916	22.57	305	31.4754
2020	1	21916	22.82	305	30.4918
2020	1	21916	22.51	321	30.2181
2020	1	21916	23.14	314	26.1146
2020	1	21916	22.95	302	30.7947
2020	1	21916	23.42	312	34.6154
2020	1	21916	22.79	297	25.5892
2020	1	21916	24.07	278	31.6547
2020	1	21916	22.11	289	34.9481
2020	1	21916	24.77	260	41.1538
2020	1	21916	26.5	224	41.0714
2020	1	21916	24.63	230	50.4348
2020	1	21916	24.75	235	55.3191
2020	1	21916	22.28	234	54.2735
2020	1	21916	24.39	250	40
2020	1	21916	23.37	258	41.8605
2020	1	21916	25.09	255	42.7451
2020	1	21916	25.35	256	45.3125
2020	1	21916	23.68	248	45.9677
2020	1	21916	24.87	248	44.3548
2020	1	21916	25.13	242	41.3223
2020	1	21916	24.13	255	44.3137
2020	1	21916	26.06	262	47.7099
2020	1	21916	25.59	268	35.4478
2020	1	21916	24.3	280	42.1429
2020	1	21916	23.17	269	48.3271
2020	1	21916	24.76	269	49.0706
2020	1	21916	23.41	263	51.711
2020	1	21916	24.76	256	48.0469
2020	1	21916	25.19	259	49.4208
2020	1	21916	25.02	255	57.2549
2020	1	21916	24.79	248	50
2020	1	21916	25.13	237	48.5232
2020	1	21916	25.18	240	44.1667
2020	1	21916	23.37	242	45.4545
2020	1	21916	23.88	253	35.9684
2020	1	21916	24.66	265	33.2075
2020	1	21916	24	264	43.5606
2020	1	21916	24.43	262	41.2214
2020	1	21916	23.66	260	29.2308
2020	1	21916	22.56	255	36.8627
2020	1	21916	24.63	233	50.2146
2020	1	21916	21.62	225	44
2020	1	21916	24.31	215	60.4651
2020	1	21916	21.21	230	56.087
2020	1	21916	22.19	242	33.4711
2020	1	21916	22	239	42.2594
2020	1	21916	22.65	249	43.3735
2020	1	21916	21.12	244	54.918
2020	1	21916	19.25	248	42.3387
