# Supplementary material for: Admissions to psychiatric inpatient services and use of coercive measures in 2020 in a Swiss psychiatric department: An interrupted time-series analysis
Source: PLoS One. 2023 Jul 27;18(7):e0289310. doi: 10.1371/journal.pone.0289310 (PMC10374153; doi:10.1371/journal.pone.0289310)
Supplement: S2 Dataset — (DO) [file pone.0289310.s003.do]

*Admissions to psychiatric inpatient services and use of coercive measures in 2020 in a Swiss psychiatric Department: an interrupted time-series analysis
*Time series analyses

generate newt = tw(2019w1) + t - 1
tsset newt, weekly
gen trend = _n
gen trend2 = trend*trend

*Objective 1a
regress hosp_n trend trend2, vce(bootstrap)
estat sbsingle

*Objective 1b
regress cf_p trend trend2, vce(bootstrap)
estat sbsingle

*Objective2
arima cf_p hosp_n, arima(0, 1, 1) rob nolog 
arima cf_p hosp_n if year2020==0, arima(0, 1, 1) rob nolog 
arima cf_p hosp_n if year2020==1, arima(0, 1, 1) rob nolog 

arima cf_p hosp_n, arima(0, 1, 1) rob nolog 
predict ARIMAy_cf_p, y
predict ARIMAmse, mse
gen ARIMAy_ylb_cf_p = ARIMAy_cf_p - 1.96 * sqrt(ARIMAmse)
gen ARIMAy_yub_cf_p = ARIMAy_cf_p + 1.96 * sqrt(ARIMAmse)

estat acplot
estat aroots
predict cf_p_res, residual
wntestq cf_p_res
wntestb cf_p_res
regress D.cf_p D.hosp_n, rob
estat sbsingle
estat sbcusum
egranger D.cf_p D.hosp_n, regress

*secondary objective
arima hosp_n honos_admission_mean, arima(0, 1, 0) rob nolog 

*Graphs

*figure 1
hprescott cf_p, stub(ht) smooth(200)
twoway (tsline cf_p ht_cf_p_sm_1), legend(size(small))

*figure 2
hprescott hosp_n, stub(ht) smooth(200)
twoway (tsline hosp_n ht_hosp_n_sm_1), legend(size(small))

*figure 3
twoway  (tsline hosp_n) (tsline cf_p, yaxis(2)), tline (2020w1)

*figure 4
twoway rarea ARIMAy_yub_cf_p ARIMAy_ylb_cf_p newt , sort  || line ARIMAy_cf_p newt || scatter cf_p newt, color(black)
